# Supplementary material for: Transcriptome comparison of the sex pheromone glands from two sibling Helicoverpa species with opposite sex pheromone components
Source: Sci Rep. 2015 Mar 20;5:9324. doi: 10.1038/srep09324 (PMC4366804; doi:10.1038/srep09324)
Supplement: Supplementary Information — Supplementary Dataset 1 [file srep09324-s1.xls]

## Sheet: Sheet1
Tittle: Transcriptome comparison of the sex pheromone glands from two sibling Helicoverpa species with opposite sex pheromone components
Authors: Zhao-Qun Li, Shuai Zhang, Jun-Yu Luo, Chun-Yi Wang, Li-Min Lv, Shuang-Lin Dong, Jin-Jie Cui
Supplementary Table S1. Summary of Helicoverpa armigera and Helicoverpa assulta PG transcriptomes.
	Helicoverpa armigera	Helicoverpa assulta
Total number of raw reads	72069656	70926000
Total number of clean reads	67742158	64108692
Total number Clean Nucleotides (nt)	6096794220	5769782280
Q20 percentage	0.9798	0.9789
N percentage	0	0
GC percentage	0.4735	0.5011
Total number of transcripts	44096	35356
N50 (nt)	1028	1373
Total number of transcripts annotated by NCBI NR database	24048	21374
Total number of transcripts annotated by Swiss-prot database	17579	16056
Total number of transcripts annotated by KEGG database	15504	14245
Total number of transcripts annotated by COG database	8096	7556
Total number of transcripts annotated by GO database	11628	10055
