# Supplementary material for: Transcriptome comparison of the sex pheromone glands from two sibling Helicoverpa species with opposite sex pheromone components
Source: Sci Rep. 2015 Mar 20;5:9324. doi: 10.1038/srep09324 (PMC4366804; doi:10.1038/srep09324)
Supplement: Supplementary Information — Supplementary Dataset 2 [file srep09324-s2.xls]

## Sheet: Sheet1
Tittle: Transcriptome comparison of the sex pheromone glands from two sibling Helicoverpa species with opposite sex pheromone components
Authors: Zhao-Qun Li, Shuai Zhang, Jun-Yu Luo, Chun-Yi Wang, Li-Min Lv, Shuang-Lin Dong, Jin-Jie Cui
Supplementary Table S3. The BLASTX results putative sex pheromone reception genes in Helicoverpa.assulta pheromome gland.
Gene		ORF	FPKM	Best Blastp Match
Name	ID			Name	Species	E-value	Identity	Acc.number
Chemosensory protein (CSP)
CSP1	U9158	429	4.7811	chemosensory protein CSP1	Danaus plexippus	5e-53	0.64	EHJ76401.1
CSP2	U14029	363	2431.86	CSP2	Helicoverpa armigera	1e-82	1	AEX07265.1
CSP3	U19149	293	6.2928	chemosensory protein 15	Bombyx mori	8e-32	0.68	NP_001091781
CSP4	U1033	396	3782.23	CSP4	Helicoverpa armigera	5e-80	0.91	AEX07269.1
CSP5	U18752	384	551.541	CSP5	Helicoverpa armigera	3e-86	0.98	AEB54579.1
CSP7	CL2981-1	336	8.8887	CSP7	Helicoverpa armigera	1e-69	0.95	AEX07268.1
CSP8	U12927	300	167.805	chemosensory protein 8	Helicoverpa armigera	2e-60	0.93	AFR92092.1
CSP10	U1910	369	18.0392	chemosensory protein 10	Helicoverpa armigera	7e-84	1	AFR92094.1
CSP11	CL2171-3	384	7.2379	chemosensory protein 11	Helicoverpa armigera	8e-79	0.93	AFR92095.1
CSP15	U10395	291	165.54	chemosensory protein 15	Helicoverpa armigera	4e-60	0.95	AGH20053.1
CSP17	CL3665-1	372	44828.8	chemosensory protein 8	Agrotis ipsilon	2e-67	0.77	AGR39578.1
CSP18	U19293	381	727.488	chemosensory protein 2	Heliothis virescens	4e-81	0.94	AAM77040.1
CSP19	U18322	384	481.986	chemosensory protein	Helicoverpa armigera	2e-84	0.98	AAK53762.1
CSP20	U13846	372	6.1872	chemosensory protein 2	Agrotis ipsilon	3e-66	0.77	AGR39572.1
CSP21	U14900	324	34.9081	chemosensory protein 5	Agrotis ipsilon	4e-64	0.92	AGR39575.1
CSP24	CL3715-1	390	41.4441	chemosensory protein	Lipaphis erysimi	2e-30	0.43	ABU56011.1
Odorant-binding protein (OBP)
OBP1	U19793	486	499.129	odorant-binding protein	Helicoverpa assulta	4e-92	0.97	AEX07272.1
OBP2	U6377	459	3.1253	SexiOBP9	Spodoptera exigua	1e-68	0.75	AGP03455.1
OBP3	U9494	444	72.4075	odorant-binding protein 3	Helicoverpa assulta	2e-54	1	AGC92788.1
OBP4	U14903	444	30.6718	odorant-binding protein	Helicoverpa assulta	5e-95	0.95	AEX07276.1
OBP5	U16446	444	1791.92	odorant-binding protein	Helicoverpa assulta	1e-98	0.99	AEX07271.1
OBP6	CL3156-2	444	145.82	odorant-binding protein	Helicoverpa assulta	3e-100	0.98	AEX07270.1
OBP7	U16736	447	72.3906	odorant-binding protein 7	Helicoverpa assulta	9e-96	0.97	AGA16511.1
OBP8	U8695	444	7.9238	oderant binding protein 6	Spodoptera exigua	1e-57	0.59	AFM77984.1
OBP9	CL234-1	447	0.3049	odorant-binding protein 9	Helicoverpa assulta	4e-100	0.99	AGC92789.1
OBP10	U9629	408	8.1295	odorant binding protein 11	Spodoptera exigua	5e-69	0.81	AGH70107.1
OBP11	U10451	498	9.7848	odorant-binding protein 2	Chilo suppressalis	3e-14	0.28	AGK24578.1
OBP12	U5742	201	3.4899	OBP5	Helicoverpa armigera	6e-18	0.64	AEB54581.1
OBP16	U8910	441	34.83	odorant-binding protein 16	Helicoverpa assulta	6e-102	0.99	AGC92791.1
OBP17	U18488	408	31.9575	odorant-binding protein 17	Helicoverpa armigera	4e-93	0.99	AFI57166.1
OBP18	U18676	414	260.114	odorant-binding protein 18	Helicoverpa armigera	6e-92	0.99	AFI57167.1
OBP20	U21197	555	11.3453	odorant-binding protein 4	Sogatella furcifera	7e-44	0.49	AHB59657.1
OBP22	U16780	537	54.5759	odorant binding protein 1	Agrotis ipsilon	1e-71	0.56	AEX07273.1
OBP23	U3901	429	8.7629	odorant-binding protein-2	Spodoptera frugiperda	1e-43	0.59	AAR28763.1
OBP24	U14448	585	147.521	odorant-binding protein	Helicoverpa assulta	7e-129	0.97	AEX07273.1
OBP25	CL3496-1	759	10.6858	odorant-binding protein	Chilo suppressalis	8e-121	0.65	ADD71058.1
OBP26	U17226	561	29.5405	odorant-binding protein	Helicoverpa assulta	8e-75	0.62	AEX07273.1
OBP28	U9017	414	12.3819	antennal binding protein X	Heliothis virescens	1e-52	1	CAA05508.1
OBP32	U23811	212	4.286	SexiOBP10	Spodoptera exigua	2e-42	0.84	AGP03456.1
