# Supplementary material for: Transcriptome comparison of the sex pheromone glands from two sibling Helicoverpa species with opposite sex pheromone components
Source: Sci Rep. 2015 Mar 20;5:9324. doi: 10.1038/srep09324 (PMC4366804; doi:10.1038/srep09324)
Supplement: Supplementary Information — Supplementary Dataset 3 [file srep09324-s3.xls]

## Sheet: Sheet1
Tittle: Transcriptome comparison of the sex pheromone glands from two sibling Helicoverpa species with opposite sex pheromone components
Authors: Zhao-Qun Li, Shuai Zhang, Jun-Yu Luo, Chun-Yi Wang, Li-Min Lv, Shuang-Lin Dong, Jin-Jie Cui
Supplementary Table S2. The BLASTX results putative sex pheromone reception genes in Helicoverpa armigera pheromome gland.
Gene		ORF	FPKM	Best Blastp Match
Name	ID			Name	Species	E-value	Identity	Acc.number
Chemosensory protein (CSP)
CSP2	U17040	363	3189.59	CSP2	Helicoverpa armigera	1e-82	1	AEX07265.1
CSP4	U17876	522	616.818	CSP4	Helicoverpa armigera	5e-89	1	AEX07269.1
CSP5	CL1101-1	384	235.5	CSP5	Helicoverpa armigera	5e-87	1	AEB54579.1
CSP7	CL5399-1	336	1811.72	CSP7	Helicoverpa armigera	6e-71	0.97	AEX07268.1
CSP8	U15592	306	32.1854	chemosensory protein 8	Helicoverpa armigera	7e-67	1	AFR92092.1
CSP10	U4272	369	4.6083	chemosensory protein 10	Helicoverpa armigera	7e-84	1	AFR92094.1
CSP11	CL3063-1	387	3567.98	chemosensory protein 11	Helicoverpa armigera	1e-87	1	AFR92095.1
CSP15	U5919	327	62.0413	chemosensory protein 15	Helicoverpa armigera	1e-20	0.98	AGH20053.1
CSP16	CL1119-1	303	40.5835	chemosensory protein 11	Helicoverpa armigera	1e-29	0.57	AFR92095.1
CSP17	CL2552-1	372	2515.09	chemosensory protein 8	Agrotis ipsilon	2e-66	0.76	AGR39578.1
CSP18	CL4008-1	381	542.652	chemosensory protein 2	Heliothis virescens	4e-81	0.94	AAM77040.1
CSP19	CL4679-1	384	216.529	chemosensory protein	Helicoverpa armigera	3e-85	0.98	AAK53762.1
CSP20	CL6487-1	372	22.7154	chemosensory protein 2	Agrotis ipsilon	5e-66	0.76	AGR39572.1
CSP21	CL7611-1	324	9.5028	chemosensory protein 5	Agrotis ipsilon	4e-64	0.92	AGR39575.1
CSP22	U17877	378	377.815	chemosensory protein 11	Helicoverpa armigera	2e-59	0.73	AFR92095.1
CSP23	U19033	357	20.0743	chemosensory protein 2	Dendroctonus ponderosae	1e-39	0.54	AGI05172.1
CSP24	U22086	879	15.9335	chemosensory protein 9	Bombyx mori	1e-81	0.68	NP_001037069
CSP25	U3697	306	2.2925	chemosensory protein 4	Aphis gossypii	8e-66	1	AGE97643.1
CSP26	U6598	337	15.5401	chemosensory protein 18	Helicoverpa assulta	1e-19	0.98	AGH20056.1
Odorant-binding protein (OBP)
OBP1	CL6462-1	444	417.191	OBP1	Helicoverpa armigera	4e-94	0.98	AEB54580
OBP3	U19966	444	22.1588	OBP3	Helicoverpa armigera	8e-101	0.99	AEB54582
OBP4	U18438	444	19.1602	OBP4	Helicoverpa armigera	1e-89	0.97	AEB54584
OBP5	CL4879-1	444	4103.47	OBP5	Helicoverpa armigera	1e-98	0.99	AEB54581
OBP6	CL2746-1	444	56.1371	OBP6	Helicoverpa armigera	4e-101	0.99	AEB54587
OBP7	CL6395-1	434	153.934	OBP7	Helicoverpa armigera	2e-92	0.97	AEB54591
OBP8	U15294	420	27.5405	OBP8	Helicoverpa armigera	2e-96	1	AEB54589
OBP9	U19057	447	21.9441	OBP9	Helicoverpa armigera	4e-101	0.99	AEB54592
OBP16	U27908	441	3.3762	odorant-binding protein 16	Helicoverpa armigera	7e-93	1	AFI57165
OBP17	U19854	408	24.843	odorant-binding protein 17	Helicoverpa armigera	2e-93	1	AFI57166
OBP18	U16011	414	38.6237	odorant-binding protein 18	Helicoverpa armigera	4e-92	0.99	AFI57167
OBP19	U17166	606	51.1716	odorant-binding protein 19	Helicoverpa armigera	3e-93	1	AFM93773
OBP20	CL1812-1	517	0.9935	OBP4	Sitobion avenae	9e-30	0.46	AER92707
OBP21	CL7515-1	531	49.3088	odorant-binding protein	Helicoverpa assulta	8e-61	0.52	AEX07273
OBP22	CL7515-2	537	54.9233	odorant-binding protein	Helicoverpa assulta	3e-72	0.57	AEX07273
OBP23	U12333	375	6.1438	SexiOBP13	Spodoptera exigua	1e-39	0.57	AGP03459
OBP24	U18980	588	142.001	odorant-binding protein	Helicoverpa armigera	1e-132	0.99	AEX07278
OBP25	U21521	759	31.339	odorant-binding protein	Chilo suppressalis	5e-121	0.65	ADD71058
OBP26	U21931	561	64.5069	odorant-binding protein	Helicoverpa assulta	2e-74	0.62	AEX07273
OBP27	U26806	244	5.094	odorant-binding protein	Dendroctonus ponderosae	5e-10	0.41	AFI45061
OBP28	U27054	363	3.6705	odorant binding protein 6	Tribolium castaneum	2e-42	0.61	EFA04594
OBP29	U27956	333	3.1682	AgamOBP56	Anopheles gambiae	3e-12	0.31	AAQ16288
OBP30	U3343	261	2.1497	odorant-binding protein	Chilo suppressalis	2e-08	0.38	ADD71058
OBP31	U691	280	1.9996	odorant-binding protein	Helicoverpa assulta	4e-17	0.44	AEX07277
OBP32	U7037	429	4.191	OBP2	Helicoverpa armigera	5e-17	0.44	AEB54586
OBP33	U7988	254	3.3089	SexiOBP12	Spodoptera exigua	2e-44	0.81	AGP03458
