# Supplementary material for: Transcriptome comparison of the sex pheromone glands from two sibling Helicoverpa species with opposite sex pheromone components
Source: Sci Rep. 2015 Mar 20;5:9324. doi: 10.1038/srep09324 (PMC4366804; doi:10.1038/srep09324)
Supplement: Supplementary Information — Supplementary Dataset 4 [file srep09324-s4.xls]

## Sheet: Sheet1
Tittle: Transcriptome comparison of the sex pheromone glands from two sibling Helicoverpa species with opposite sex pheromone components
Authors: Zhao-Qun Li, Shuai Zhang, Jun-Yu Luo, Chun-Yi Wang, Li-Min Lv, Shuang-Lin Dong, Jin-Jie Cui
Supplementary Table 4. The BLASTX results putative sex pheromone degrading enzyme genes in Helicovera armigera pheromome gland.
Gene		ORF	FPKM	Best Blastp Match
Name	ID			Name	Species	E-value	Identity	Acc.number
Aldehyde dehydrogenase (AD)
AD1	U12012	529	8.6573	Aldehyde Dehydrogenase	Danaus plexippus	0.035	0.27	EHJ71864.1
AD2	CL15-1	1533	56.7055	Aldehyde Dehydrogenase	Danaus plexippus	0.035	0.27	EHJ71864.1
AD3	U17726	1347	9.1915	Aldehyde Dehydrogenase	Danaus plexippus	3e-46	0.31	EHJ71864.1
AD4	U23190	456	15.3586	aldehyde dehydrogenase	Danaus plexippus	4e-72	0.72	EHJ75650.1
AD5	CL473-2	1461	48.4046	aldehyde dehydrogenase	Danaus plexippus	0	0.69	EHJ75650.1
AD6	CL2019-1	1614	10.3913	aldehyde dehydrogenase	Bombyx mori	0	0.88	XP_004930408
AD7	CL2128-1	1126	13.8641	aldehyde dehydrogenase	Danaus plexippus	0	0.88	EHJ66210.1
AD8	CL2992-1	1266	13.801	aldehyde dehydrogenase	Danaus plexippus	0	0.86	EHJ76542.1
AD9	CL4596-1	1851	54.5073	aldehyde dehydrogenase	Danaus plexippus	0	0.84	EHJ79154.1
Aldehyde oxidase (AOX)
AOX1	CL4799-1	923	10.952	aldehyde oxidase 2	Danaus plexippus	9e-123	0.62	EHJ73128
AOX2	CL6427-1	2394	11.9487	aldehyde oxidase 2	Danaus plexippus	0	0.62	EHJ73128
AOX3	U11855	595	3.3615	aldehyde oxidase 1	Bombyx mori	1e-92	0.73	NP_001103812
AOX4	U16648	340	13.5339	aldehyde oxidase 1	Bombyx mori	2e-50	0.74	NP_001103812
AOX5	U16649	756	6.144	aldehyde oxidase 2	Bombyx mori	3e-112	0.66	NP_001103811
AOX6	U25314	326	14.0538	aldehyde oxidase 2	Danaus plexippus	2e-38	0.64	EHJ73128.1
AOX7	U2586	1644	8.1495	aldehyde oxidase 2	Bombyx mori	0	0.65	NP_001103811
