# Supplementary material for: Transcriptome comparison of the sex pheromone glands from two sibling Helicoverpa species with opposite sex pheromone components
Source: Sci Rep. 2015 Mar 20;5:9324. doi: 10.1038/srep09324 (PMC4366804; doi:10.1038/srep09324)
Supplement: Supplementary Information — Supplementary Dataset 5 [file srep09324-s5.xls]

## Sheet: Sheet1
Tittle: Transcriptome comparison of the sex pheromone glands from two sibling Helicoverpa species with opposite sex pheromone components
Authors: Zhao-Qun Li, Shuai Zhang, Jun-Yu Luo, Chun-Yi Wang, Li-Min Lv, Shuang-Lin Dong, Jin-Jie Cui
Supplementary Table 5. The BLASTX results putative sex pheromone degrading enzyme genes in Helicoverpa assulta pheromome gland.
Gene		ORF	FPKM	Best Blastp Match
Name	ID			Name	Species	E-value	Identity	Acc.number
Aldehyde dehydrogenase (AD)
AD1	CL218-1	1533	0.4058	aldehyde dehydrogenase	Bombyx mori	0	0.75	NP_001040290
AD2	U1550	299	20.0725	aldehyde dehydrogenase	Danaus plexippus	7e-39	0.73	EHJ75650.1
AD3	U21161	1638	11.8579	Aldehyde Dehydrogenase	Danaus plexippus	9e-61	0.31	EHJ71864.1
AD4	U331	1461	43.2204	aldehyde dehydrogenase	Danaus plexippus	0	0.68	EHJ75650.1
AD6	U21001	1614	26.395	aldehyde dehydrogenase	Bombyx mori	0	0.89	XP_004930408
AD9	U1715	2784	29.0572	aldehyde dehydrogenase	Danaus plexippus	0	0.86	EHJ79154.1
Aldehyde oxidase (AOX)
AOX1	U17630	1284	7.1983	aldehyde oxidase 2	Danaus plexippus	4e-173	0.6	EHJ73128.1
AOX2	U20299	2315	11.7329	aldehyde oxidase 2	Danaus plexippus	0	0.62	EHJ73128.1
AOX3	U9707	891	4.9753	aldehyde oxidase 1	Bombyx mori	7e-146	0.69	NP_001103812
AOX5	U21647	2934	15.7294	aldehyde oxidase 2	Bombyx mori	0	0.65	NP_001103811
