# Supplementary material for: Transcriptome comparison of the sex pheromone glands from two sibling Helicoverpa species with opposite sex pheromone components
Source: Sci Rep. 2015 Mar 20;5:9324. doi: 10.1038/srep09324 (PMC4366804; doi:10.1038/srep09324)
Supplement: Supplementary Information — Supplementary Dataset 6 [file srep09324-s6.xls]

## Sheet: Sheet1
Tittle: Transcriptome comparison of the sex pheromone glands from two sibling Helicoverpa species with opposite sex pheromone components
Authors: Zhao-Qun Li, Shuai Zhang, Jun-Yu Luo, Chun-Yi Wang, Li-Min Lv, Shuang-Lin Dong, Jin-Jie Cui
Supplementary Table S6. Primers of Helicoverpa armigera used in RT-PCR.
CL1009-1-F	GATGGTCCTACGAGATGTTCAA
CL1009-1-R	ATATACTCCGCATTAGCCTTCAG
CL1295-1-F	TACTGCCTACTGGACATCCTAA
CL1295-1-R	AGTTCTGCTGGTATGCCTTC
CL2516-1-F	CGGAACTCGTCAAGAAGATACA
CL2516-1-R	GAAGCCTGAGCACCACTAG
CL3786-1-F	AAGGGATTAGTTAAGAGGGAGGA
CL3786-1-R	GCGAGTGAATGAGGTACAAGT
CL4692-1-F	GGCACATAGACACAGCATCT
CL4692-1-R	GGCAATCATTCCAGACCTTAGTA
CL5008-1-F	GAGGTGGTACGATCTTCAATGT
CL5008-1-R	CCTGGACAGATGGCAATAACT
CL5271-5-F	AACACCTAAGGCGTCTATTCTAC
CL5271-5-R	CTTCAACTCTCCACTCTGTATCC
CL5277-1-F	GCTTCAATATACGGCTACAGAGT
CL5277-1-R	CGCACACCAGTCCTTTCA
CL5878-1-F	CCGAAATCTGCCAACCAAAG
CL5878-1-R	TCCGATCACCCTACAACCT
CL6326-1-F	ATGGCGAGGTATTAGCAGAAG
CL6326-1-R	CGATCATATCCGTGGGTAGTTT
U10235-F	GGCGTTGGTCCTCTATCAG
U10235-R	TTCAATGTCAGGCGTTCCTAA
U11986-F	CAGAGCGTTCCTGGACATAC
U11986-R	TGTGGCGAATATGATAGCGAAT
U12541-F	CAGTTGGAACCCGAATAGTCT
U12541-R	CGAGTCAGAGTAAGGCTTGTT
U13468-F	CAGGCGAAGTTCTAGTCCG
U13468-R	TCCCATCTCCAAGTCTGTGA
U13469-F	TAATGGAAAGTCCCGAGTTCAG
U13469-R	CAGTAGTACAGGCGACAAGG
U17782-F	CCTGTTACACTTCTGCCTGAT
U17782-R	AGTTTCTCCTGGGTTTGGTTT
U19886-F	GATGAGGTGCTGGAGAAGG
U19886-R	TGGTGACGACGAACAACTG
U21480-F	AGTCATTGCCATCTGTCCTG
U21480-R	CATCACCACATCTTCCATCACT
U21731-F	ACTTGTTGACTTGACTGATGGA
U21731-R	GGCTACACCAATAATGACTGAGA
U12012-F	TGAATGGAGTCTTGGACATAGTG
U12012-R	CCAGAGCCTGCGATATACC
CL15-1-F	GTCGGTGTATGCGGTCAA
CL15-1-R	AGTAAGCGGCGTCTGTTC
U17726-F	ATTGATTCAGTCCTGTCTGTCTC
U17726-R	GAGGCTCGCTTCCACTTT
U23190-F	TCGGCACAACTGGTTACTAC
U23190-R	AGGGTGTCAAACTTCAGAATACTT
CL473-2-F	CTGAAGGTGATAAGGCTGACAT
CL473-2-R	TGTATGATTCCAACTCCGCAATA
CL2019-1-F	GCTCAGACTGCGGTATTGT
CL2019-1-R	GTAGTTGATGGTGACGGTTGA
CL2128-2-F	AGGCTGAAGGCGAAGTTG
CL2128-2-R	CGTCTGCGGGAATAGTGTT
CL2992-1-F	GCGACAAGGCTGACATAGAT
CL2992-1-R	TCCCACAATCCAAGGTTTCC
CL4596-1-F	TTCACAACTTCATCAGAGGCTTA
CL4596-1-R	GTCTCCTTGCGTCTCATACTC
CL4799-1-F	GAACGACTACATCCGCAACTA
CL4799-1-R	GATATGCTTCTCCTTGGTGACA
CL6427-1-F	ACCGTCCTGACTAACCTGTA
CL6427-1-R	ATGCTGTGCCTTCTGTTGT
U11855-F	GCTGTCAACTCTTGTTTGGTATC
U11855-R	CTGCTCTGTATGTCGTGGTAG
U16648-F	GGTTCAGTGCAGTGGAGAA
U16648-R	TGGAAGTGTATCAGCGGTAAC
U16649-F	GTGATGCTGCCACCGTTA
U16649-R	TTCTGATATACTGCCGTAGACAAG
U25314-F	AGAACGCAGACTTCGGATAC
U25314-R	AACGGCTAACAACATCAGGTAT
U2586-F	AACGGATTCCTACGAAGAGTAAC
U2586-R	GCTGTATTGTGACCATAGTGAGA
CL1090-3-F	TCCGAGTTATCCTGGTCATCT
CL1090-3-R	TCCCTTGCCCTTCTCCTTA
CL1090-4-F	AATCTCTGTGGAACGCATACTT
CL1090-4-R	GGAAGGTGTGATGGTAGTTGT
CL1931-1-F	GCACAACTACCACCACACT
CL1931-1-R	CATACGCCCATCCGATACTC
U21458-F	CGGATTGGATGGGCTTATGA
U21458-R	GCAGTGTTCTGAAGTCGGATA
U23789-F	GGACCATCGTCTTCATCATAAGT
U23789-R	AACCGCAGGACAGGATTG
U23856-F	CTGGCTGATGGTGCGTAA
U23856-R	CGGAATGATGAAGCAGAGGAT
U27960-F	CTACCGTGCGACTGAACTT
U27960-R	TCGTATGCTTGCCCAATCTT
CL2920-1-F	GGCTCGGTCAAGTCTAACAT
CL2920-1-R	GGCGTTCTTGTAGTGAAGGT
U17719-F	TCCTCAAGAACACAACTTTCCA
U17719-R	ACTGGTGGTCGGAGAAGA
U17720-F	GGACCTCGTGCTCAACTC
U17720-R	CTTGCCGATCTCCAGGAAG
CL1521-1-F	CGGCAGACAGACAGATATTGAT
CL1521-1-R	CACAGTTCCATAATCCTTCTCGTA
CL1525-1-F	ACTCCGTCGTCACTCTCA
CL1525-1-R	GCTGGTCAGTTCTGCGTTA
CL1589-2-F	GTTCTTCACTGCCAACTCCT
CL1589-2-R	CCTCATATACTCTGACCACACAAT
CL1835-1-F	CTGGACTGGTTGTCGGTATC
CL1835-1-R	ACGCAAGGATGGCATTCA
CL3768-1-F	ATGGATTGGAACGACTACTTCTAC
CL3768-1-R	GGCTGGAACGGTATCAACA
CL4218-1-F	GACGCTCCATCCTCATCAC
CL4218-1-R	AGTTGTGCCAGCCTCTTG
CL4398-1-F	CAGCAGCCACAGTGAAGT
CL4398-1-R	CTGGTAGATGAGAGTTGGAGTATG
CL5981-1-F	CCTCCACATCGCTGAGTATG
CL5981-1-R	TAACCTCGCTTGTAACCTCTTC
CL6073-1-F	CGCCAGTCAAGCCAGATAA
CL6073-1-R	CGTTTAGAGAATGTGTAGCAGTTG
CL6322-1-F	CCTTCTTACTGGACTTGATGCT
CL6322-1-R	CAACTTCGTCGCCAATTCTAAC
CL6616-1-F	CTCAGACCTTCCATAGTGATTCC
CL6616-1-R	GGCAGATAGTCCGCATAGC
CL7377-1-F	GACCAGCAGACTTAGAGAAGATAG
CL7377-1-R	AAGCCAGCATCATCCTAGTTC
U2195-F	GTTGTTCTTCACTCACCTCCT
U2195-R	TTCCAGACCGTAGTTGATGC
U24540-F	GTCTGAAGGAGAAACTGGAGAAT
U24540-R	CTTGCCGACGAGTGGTAG
U24542-F	CCTTCTAGCACCTTCCATCTATC
U24542-R	ACAACGGCTGGTAACTCTG
U25481-F	GGTGGCAGTCATAGACAACA
U25481-R	TTAACGAACACACGAGCACT
U25568-F	ACATCGCACATACCAATCTACA
U25568-R	ATCAGAGCAGGCAAGTAGTG
U32-F	CTACAATGCGACGAGATGGT
U32-R	CTAGCGGCGGTGAACTTT
GTP_F1	TGCGCGACAGACACTGAAA
GTP_R1	GGTTGGATTGTAGGATTGTATCTTTG
