# Supplementary material for: Transcriptome comparison of the sex pheromone glands from two sibling Helicoverpa species with opposite sex pheromone components
Source: Sci Rep. 2015 Mar 20;5:9324. doi: 10.1038/srep09324 (PMC4366804; doi:10.1038/srep09324)
Supplement: Supplementary Information — Supplementary Dataset 7 [file srep09324-s7.xls]

## Sheet: Sheet1
Tittle: Transcriptome comparison of the sex pheromone glands from two sibling Helicoverpa species with opposite sex pheromone componentscomponents
Authors: Zhao-Qun Li, Shuai Zhang, Jun-Yu Luo, Chun-Yi Wang, Li-Min Lv, Shuang-Lin Dong, Jin-Jie Cui
Supplementary Table S7. Primers of Helicoverpa assulta used in RT-PCR.
U22914-F	TCGGTGAAGAAGAACAAGAACA
U22914-R	CCGCTGGCTATGGATGAC
CL1044-1-F	ATCACCAGATCGCAGTACAATT
CL1044-1-R	CGGAGTCGCCAGTATAGTTG
CL2456-2-F	CTGCTCCTAATGGTGTTGACT
CL2456-2-R	CTGGTTGTAGAATAGACGCCTTA
CL3549-1-F	AGACTGATCTCAGGAAGACGATA
CL3549-1-R	GTTGTAGTTGAAAGGATGACCAAG
CL3700-1-F	TTCGCTATCATATTCGCCACAT
CL3700-1-R	TCCCTCTCGCAGTCTGAA
U1366-F	GTCGGCAGCATCAGTTCT
U1366-R	TCTCCACTCTGTATCCACTTGA
U1545-F	GGTGTCTCAGTCATTATTGGTGTA
U1545-R	CACTCTCACGGCTCTTGTAG
U4138-F	ACGATCATTTGTCAGTGTGTCT
U4138-R	ACCAACGCCCTTAGAGTAGTA
U4828-F	GCAACGACTACGACCTCTG
U4828-R	GGCGTGGTATGGTGTGTT
U4937-F	GTTCAGGATGTTGTCCAGACT
U4937-R	GCCACCAGCTCCTCATAC
U6810-F	AACACTGCTTACTTAGGCTTCA
U6810-R	GCGAATCCGATCACTCTACAA
U7365-F	AGATATGTGACGGACGAATCG
U7365-R	AGTATGTGAAGTGCTTGTAAGGAA
U8744-F	AGGCATTCTTGGATGAAGGAG
U8744-R	TCGTTCACCACATTGTCGTAT
U9712-F	TCGGAATGCCTGGTAACAC
U9712-R	TCCAACAACACGACAACCTAA
CL115-1-F	GACATTGCGGTGGAGGTT
CL115-1-R	CGGCGTTGTTGATGATGAC
U12805-F	CGAGTTGACACAAGATGATATGC
U12805-R	GATGATTCTCCACACCTTTCCA
U18627-F	GGTGTGCGAGTAATAGCCATA
U18627-R	GAACTTGCCGAACTCATTGTC
U18794-F	GTGGTGCTGGTGGAACTAT
U18794-R	AACTCTGACGCCTGTGTTT
U19322-F	GGATGAGGTGCTGGAGAAG
U19322-R	TGGTGACGACGAACAACTG
U23789-F	AGGAATGTTAAGAAGATGGTGGAT
U23789-R	ACACAGGCAGATGGCTTC
U24329-F	AAATGGCGGCTAGTTTAGTGA
U24329-R	CTGAACCTTCTCTGTCTGCTAC
U331-F	AAGTGGCTGAAGGTGATAAGG
U331-R	CGTTGTGAGGCGTCTAGTT
U1550-F	GCAGAGCAGACTCCGTTAA
U1550-R	GGTGAATGAAATCTTGGCAACA
U1715-F	TGGCATCGGTATTCTTCAACA
U1715-R	GGTCTCCTATACACATCTTCTTGG
U21001-F	GCTCAGACTGCGGTATCG
U21001-R	GTAGTTGATGGTGACGGTTGA
U21161-F	TGGATGCGTAGTGGATATGATATG
U21161-R	CTGAATAGATGACCTCCGAATACC
CL218-1-F	TCTGGATAGTGATGCTGTAATCG
CL218-1-R	AGTTCAAGAGTGACTGGTGTAAG
U9707-F	GCTGTCAACTCTTGTTTGGTATC
U9707-R	CTGCTCTGTATGTCGTGGTAG
U17630-F	GACTCATTCGGAGGCAACA
U17630-R	GCACCACTCGTCATCAGAT
U20298-F	AGGATTGGGTGATTGTAGATTCTC
U20298-R	CTTCTGTGGTGCGTCTTCTTA
U20299-F	GGCAGTATTACCAGTGATTCAGTA
U20299-R	TCGGTTCATTCAGTTCCTTCTT
U21647-F	CTGTCGGTATATTGGAGTTGGAA
U21647-R	ATCGTAGACTATCTTCTCTGAGGT
CL2981-1-F	TTGACTATGACGCTCTGTTCTC
CL2981-1-R	TCTCGTATTTGGCTTTCTGTGA
CL3665-1-F	AAGGTTGTCAAGCACATCAGA
CL3665-1-R	TAATCGTCAGCGGCAAGG
CL3715-1-F	TTCTGATATGGTGAACATGCCTAA
CL3715-1-R	TCGTTCTTAATGCTTCTGGAAGTA
U1033-F	ATCGTATTCTGCGTGTTGTCT
U1033-R	CTGATGTGTTCCTTGAGTTCCT
U1910-F	GATCACCAACGATAGACTTCTCA
U1910-R	CTGATGTTGTTCTTCTGCTTGTC
U9158-F	GCCTGATGGATAATGGACCTT
U9158-R	CTCCTTCACGCTGTCTGTC
U10395-F	CATCTGCTGGTGCCTTACA
U10395-R	TTCGTGGTTGATGAGGTGAG
U12927-F	CATTCCTGCTGGCTCTGG
U12927-R	GGCGTCACAAGGTTCTTCA
U13846-F	GGAGAATGTTCGGCTACTGAA
U13846-R	GTCGGGAGTCTTGGATTGG
U14029-F	TACGAGTCTGCCAACGATAAC
U14029-R	CTTTGCCCATTTGCTTCTGTT
U14900-F	CCCATCGGAAAGAGATTGAAGA
U14900-R	CTGCGTATTGGCGGACTAT
U18322-F	CTGCTGCTTGCTTATGTCAAC
U18322-R	CCAGATGTCCAGTTCGTTCTT
U18752-F	ACACCAGCAAGTATGACAACA
U18752-R	TTGGCACAGTCCTCCTCTA
U19149-F	ATGACCGGAGATACGATTATTACG
U19149-R	ATGGCGAGCACTTCTCAC
U19293-F	CCTCCCAGACGCCTTAGA
U19293-R	GCAGACAGTTCCTTCCACAT
CL2171-3-F	TGAACTCTGCTATCGTGCTATG
CL2171-3-R	AGGATCTCGTCCAGGTCTAC
U1020-F	GCACAACTACCACCACACT
U1020-R	CATACGCCCATCCGATACTC
U12152-F	CAAGTCAGGAGAATACGGAACATA
U12152-R	GCTAATGCCTTCTGGATGGT
U18038-F	AGCCATCACCAGATACACAATAG
U18038-R	CGCACAGATAGCCACCAT
U18841-F	CCTGGACCAACGCATTCT
U18841-R	AGTTCTCCGAAGGCTTGATG
U21077-F	AACTCGGTAACAATAGCCTCAAT
U21077-R	ATCTCCAGTGCGTTTAATCCTT
U21918-F	TCACCATCACGCTGAACATAG
U21918-R	TGCCAGACTCACCAGACTA
U21938-F	AATCTCTGTGGAACGCATACTT
U21938-R	AGTGTGATGGTAGTTGTGGAAG
CL2025-1-F	TGGTGCTGTGATGGCTATG
CL2025-1-R	GAAGTCGTGGTGTTCATTGTG
U2985-F	ATGGATTTCAGCGGGACC
U2985-R	AGACAGTAGAATGCGTGCG
U6878-F	CGCTGCAAAGCCTTAATATCC
U6878-R	ACAACTACATAACCAAGAAGACGA
U13060-F	ATCGGATTCGCACCAGAC
U13060-R	ACGCACAACTCCACCTTC
U22164-F	GCTGTCGCTAAACCCAAGA
U22164-R	GCCGTAGTTGCTCTGTCC
CL3772-1-F	GTAGTTGGAGCAGCGGTAG
CL3772-1-R	GGCATCCTCGTGGTTACTC
U795-F	CACCTCCTGCCTGCTTAC
U795-R	GAATGTCTCGTTATCGCTCTTAGA
U1030-F	CATACGCCACAACAAGTTCATT
U1030-R	AGGACCTCTAATCCGATAGTGAT
U1584-F	CCTCCACATCGCTGAGTATG
U1584-R	TAACCTCGCTTGTAACCTCTTC
U18296-F	CACTTAGTTCCTGCTTACCTCAT
U18296-R	TGCTTGCTCTTCTGGATTTAGT
U20971-F	GCTGGTGCTTCTCCTGAC
U20971-R	CTCACTCTGTCTGCCTTCATC
U22269-F	GGCAGCGAGAGTCTTCATT
U22269-R	AGTAGCATTGTGTTCCGTAATAGT
CL283-1-F	GGTGTAGTCCGTCGCTTAC
CL283-1-R	TTGTCTAACATTGTCCAGGTGAA
U25153-F	GCAGAAGAGACGGACATATTCA
U25153-R	CGAGACGTGGACGTATGAC
U25265-F	GGGAAGGTGCTGGTTGAA
U25265-R	GCTCTCTCCGTAGGGTCT
CL598-1-F	ATGCCGCCGTGTATAACC
CL598-1-R	CGAACCATCAGTAGAGTTAGGAG
CL1250-1-F	CAAGGAGAACGATGACACACTA
CL1250-1-R	AGTAGACTGCCAGGATGAAGA
CL1309-1-F	TGCGTGAATGCCATCCTT
CL1309-1-R	TACTTTCGGTTGCGTTCTATGA
CL3156-2-F	TTATGGAAGCCTGCGGTAAG
CL3156-2-R	CCTCATCATTGGTCACGAACT
CL3496-1-F	ACTTGGGAACGAGATTTGCTAA
CL3496-1-R	TCACGACGATGTAGGAAACAG
U3901-F	TGCTTCCTATTCTGCGTGTT
U3901-R	TTGTATTGGTCGTTGTCCTTCA
U5742-F	GCCAGCCTCACCAAGATT
U5742-R	TGCCGCTTCAATGTCCTT
U6377-F	AACGCATTAGCCATCAGTGA
U6377-R	GCAAGCAGTGAAGCAACC
U8695-F	AGTTCAGGCATCGTCGTTAG
U8695-R	CTGCTCGTCCATCATTCCA
U8910-F	CCGTGTGACGACATCCAA
U8910-R	CTACAGCCACCTTCCAAGATT
U9017-F	CGGCGAGGTGGACATC
U9017-R	TGCTGCGTGCGGAAG
U9494-F	CTAATAGTGGATTGTGCGAAAGAG
U9494-R	CACCGTTGTCGTTGAAGATTC
U9629-F	AGAGGCTGAAGACAATGGATG
U9629-R	GTTTCTGAGTGCTGGCTTTG
U10451-F	CGCAACAGGCAACAACAG
U10451-R	TTGAGCAGCACGCAGTAG
U14448-F	TCAGCGGCGAGATTCAAG
U14448-R	TAGTTGTCCAGGAAGGCATTG
U14903-F	GAACACAGTCCAGATGCTCTAA
U14903-R	AGATCGTCATTCTTCACCACAT
U16446-F	TTCTTAGGCTGCGTCTACAAG
U16446-R	GGCGTAGGCTTCGTCATT
U16736-F	CAGAGGAATACGGAATGACAGAA
U16736-R	TGACTCGCTTGTGATGTGTT
U16780-F	CTGCTGGACGGTGAAGTTAT
U16780-R	CATACACAGGACAGTTGAGGTT
U17226-F	CGTTCTCGCCTTCCTTGT
U17226-R	CGCACTCACTTGACCTTCT
U18488-F	GGCTTGCGTTATGTTAGTTCAG
U18488-R	TTCCGTCTTATAGTCTCCTCCTT
U18676-F	AGCGATGACGAACACTTGAA
U18676-R	CTCTGCCTCTGCCTTGTC
U19793-F	GAGTGATGAAGACGTTCTAGCA
U19793-R	AATGATGGTGGTGGTGTCC
U21197-F	TTCGGCATTTCGCTGAGT
U21197-R	GGCATCGTGTGTTCTTCTTTG
CL234-1-F	AAGCAATGGAAGAGGCAGATTA
CL234-1-R	TTCATCGCTACCACTATTGTCTC
U23811-F	AATTCTGTAACGGAAGACCAAGT
U23811-R	TCACTGGCTCCTTCAATTCTG
